# Supplementary material for: Diabetes Mellitus and In-Hospital Outcomes in Hospitalized COVID-19 Patients: A Single-Center Eastern European Cohort Study (2020–2024)
Source: Medicina (Kaunas). 2026 Feb 21;62(2):410. doi: 10.3390/medicina62020410 (PMC12943625; doi:10.3390/medicina62020410)
Supplement: Supplementary file 1 [file medicina-62-00410-s001.zip]

Archive with 1 entries (1 files):
- medicina-4136271-supplementary.pdf
